# Supplementary material for: A New Behavioral Paradigm for Frustrative Nonreward in Juvenile Mice
Source: Biol Psychiatry Glob Open Sci. 2023 Nov 17;4(1):31–8. doi: 10.1016/j.bpsgos.2023.09.007 (PMC10689275; doi:10.1016/j.bpsgos.2023.09.007)
Supplement: Supplementary Tables [file mmc1.xlsx]

## Sheet: Key Resources Table
KEY RESOURCES TABLE
Resource Type	Specific Reagent or Resource	Source or Reference	Identifiers	Additional Information
Add additional rows as needed for each resource type	Include species and sex when applicable.	Include name of manufacturer, company, repository, individual, or research lab. Include PMID or DOI for references; use “this paper” if new.	Include catalog numbers, stock numbers, database IDs or accession numbers, and/or RRIDs. RRIDs are highly encouraged; search for RRIDs at https://scicrunch.org/resources.	Include any additional information or notes if necessary.
Organism/Strain	mice/ C57BL/6J	The Jackson Laboratory	Strain #:000664
Organism/Strain	mice/BALB/cJ	The Jackson Laboratory	Strain #:000651
Software; Algorithm	Graphpad prism (9.5.1)	Graphpad by Dotmatics
Software; Algorithm	ANY-maze	Stoelting, USA
