# Supplementary material for: A New Behavioral Paradigm for Frustrative Nonreward in Juvenile Mice
Source: Biol Psychiatry Glob Open Sci. 2023 Nov 17;4(1):31–8. doi: 10.1016/j.bpsgos.2023.09.007 (PMC10689275; doi:10.1016/j.bpsgos.2023.09.007)
Supplement: Key Resources Table [file mmc2.xlsx]

## Sheet: Supplementary Table 1
	Table 1. Statistics Table
		Model	Results		Individual Comparisons
			Model Term	p-value	Model	Comparisons for factor	p-value
	Fig. 1C	One-way ANOVA		<.001	Tukey's multiple comparisons test	D1 vs D2	<0.001
	Alternation success					D1 vs D3	<0.001
						D2 vs. D3	<0.001
	Fig. 1D	Two-way ANOVA	Treatment	<.001	Tukey's multiple comparisons test	D1:Con vs. D1:Frus	>.999
	Number of port visits D1-D5		Day	<.001		D1:Con vs. D2:Con	0.011
			Interaction	0.003		D1:Con vs. D3:Con	<.001
						D1:Con vs. D4:Con	<.001
						D1:Frus vs. D5:Frus	<.001
						D1:Con vs. D1:Frus	>.999
						D2:Con vs. D3:Con	0.443
						D2: Frus vs. D5 Frus	<.001
						D3: Con vs. D3: Frus	>.999
						D4: Con vs. D4: Frus	0.02
						D5: Con vs. D5: Frus	<.001
	Fig. 1E, Running Speed	Welch's t-test				Con vs. Frus	P<0.0001
	Fig. 1F, Port visits on D6	Student’s t-test (Two tailed)				Con vs. Frus	0.004
	Fig. 2C	Two-way ANOVA	Treatment	<0.0001	Tukey's multiple comparisons test	Male:Con vs. Male:Frus	0.005
	Total Distance travelled		Sex	0.013		Male:Con vs. Female:Con	0.65
			Interaction	0.654		Male:WR vs. Male:Frus	0.001
						Male:Frus vs. Female:Frus	0.947
						Female:Con vs. Female:WR	0.999
						Female:Con vs. Female:Frus	0.048
						Female:WR vs. Female:Frus	0.019
	Fig. 2D	Two-way ANOVA	Treatment	0.385	Tukey's multiple comparisons test	Male:Con vs. Male:Frus	0.915
	Time in center zone		Sex	0.027		Male:Con vs. Female:Con	0.612
			Interaction	0.74		Male:WR vs. Male:Frus	0.757
						Male:Frus vs. Female:Frus	0.966
						Female:Con vs. Female:WR	0.996
						Female:Con vs. Female:Frus	>0.999
						Female:WR vs. Female:Frus	0.992
	Fig. 3B	Two-way ANOVA	Treatment	<0.001	Tukey's multiple comparisons test	Male:Con vs. Male:Frus	0.014
	Latency to ist attack		Sex	0.419		Male:Con vs. Female:Con	0.98
			Interaction	0.528		Male:WR vs. Male:Frus	0.005
						Male:Frus vs. Female:Frus	0.998
						Female:Con vs. Female:WR	0.965
						Female:Con vs. Female:Frus	0.001
						Female:WR vs. Female:Frus	<0.001
	Fig. 3C	Two-way ANOVA	Treatment	<0.0001	Tukey's multiple comparisons test	Male:Con vs. Male:Frus	0.012
	Total attack duration		Sex	0.973		Male:Con vs. Female:Con	0.997
			Interaction	0.599		Male:WR vs. Male:Frus	0.007
						Male:Frus vs. Female:Frus	0.957
						Female:Con vs. Female:WR	>0.999
						Female:Con vs. Female:Frus	<0.001
						Female:WR vs. Female:Frus	<0.001
	Fig. 3D	Two-way ANOVA	Treatment	<0.001	Tukey's multiple comparisons test	Male:Con vs. Male:Frus	0.009
	Number of attack events		Sex	0.433		Male:Con vs. Female:Con	>.999
			Interaction	0.978		Male:WR vs. Male:Frus	0.011
						Male:Frus vs. Female:Frus	0.99
						Female:Con vs. Female:WR	>.999
						Female:Con vs. Female:Frus	0.05
						Female:WR vs. Female:Frus	0.031
	Fig. 3E	Two-way ANOVA	Treatment	0.797	Tukey's multiple comparisons test	Male:Con vs. Male:Frus	0.656
	Non aggressive social-		Sex	0.205		Male:Con vs. Female:Con	0.993
	interaction time		Interaction	0.037		Male:WR vs. Male:Frus	0.174
						Male:Frus vs. Female:Frus	0.087
						Female:Con vs. Female:WR	0.979
						Female:Con vs. Female:Frus	0.985
						Female:WR vs. Female:Frus	0.751
	Fig. 4C	Two-way ANOVA	Treatment	0.69	Tukey's multiple comparisons test	Con: Time with mouse vs Con: time with Object	<0.0001
	3-Chamber test-sociability _Time spent		Stimulus	<0.0001		FNR: Time with mouse vs FNR: time with Object	<0.0001
			Interaction	0.474		Con: Time with mouse vs FNR: time with mouse	0.859
						Con: Time with object vs FNR: time with object	0.995
	Fig. 5B, Open arm entries	Student’s t-test (Two tailed)				Con vs. Frus	0.082
	Fig. 5C, Open arm time	Student’s t-test (Two tailed)				Con vs. Frus	0.078
	Fig. 5D, Light zone entries	Student’s t-test (Two tailed)				Con vs. Frus	0.904
	Fig. 5E, Light zone time	Student’s t-test (Two tailed)				Con vs. Frus	0.444
	Fig. 5F, immobility time	Student’s t-test (Two tailed)				Con vs. Frus	0.816
	Fig. 5G, immobility events	Student’s t-test (Two tailed)				Con vs. Frus	0.938
	Fig. 5H	Two-way ANOVA	Treatment	0.638
	Sucrose preference index		Sex	0.725
			Interaction	0.936

## Sheet: Supplementary Table 2
			Table 2.behavioral Data for Male and Female Mice
Parameter	Group		Data as Mean ± SE (N= sample size)		Model	Results		Individual Comparisons
			Male	Female		Model Term	p-value	Model	Comparisons for factor	Adjusted p-value	Summary
Fig. 4C	Con		172.55 ± 22.27 (N=8)	264.75 ± 24.62 (N=8)	Two-way ANOVA	Interaction	0.374	Tukey's multiple comparisons test	Male: Con vs. Male FNR	0.632	ns
Time with Mouse	FNR		214.43 ± 32.93 (N=7)	261.37 ± 18.49 (N=8)		Sex	0.009		Male: Con vs. Female Con	0.06	ns
						Treatment	0.448		Male: Con vs. Female FNR	0.074	ns
									Male: FNR vs. Female con	0.509	ns
									Male: FNR vs. Female FNR	0.566	ns
									Female: Con vs. Female FNR	>.999	ns
Time with Object	Con		97.31 ± 10.09 (N=8)	82.76 ± 12.41 (N=8)	Two-way ANOVA	Interaction	0.049	Tukey's multiple comparisons test	Male: Con vs. Male FNR	0.58	ns
	FNR		72.0 ± 17.39 (N=7)	115.41 ± 16.22 (N=8)		Sex	0.316		Male: Con vs. Female Con	0.881	ns
						Treatment	0.797		Male: Con vs. Female FNR	0.795	ns
									Male: FNR vs. Female con	0.951	ns
									Male: FNR vs. Female FNR	0.164	ns
									Female: Con vs. Female FNR	0.389	ns
Fig. 5B	Con		23.38 ± 3.77 (N=13)	36.20 ± 2.99 (N=10)	Two-way ANOVA	Interaction	0.41	Tukey's multiple comparisons test	Male: Con vs. Male FNR	0.308	ns
Open arm entries	FNR		32.70 ± 3.71 (N=10)	39.27 ± 4.36 (N=11)		Sex	0.01		Male: Con vs. Female Con	0.09	ns
						Treatment	0.11		Male: Con vs. Female FNR	0.01	*
									Male: FNR vs. Female con	0.92	ns
									Male: FNR vs. Female FNR	0.63	ns
									Female: Con vs. Female FNR	0.94	ns
Fig. 5C	Con		75.39 ± 8.72 (N=13)	89.23 ± 8.61 (N=10)	Two-way ANOVA	Interaction	0.97	Tukey's multiple comparisons test	Male: Con vs. Male FNR	0.618	ns
Open arm time	FNR		88.14 ± 6.41 (N=10)	101.47 ± 4.74 (N=11)		Sex	0.07		Male: Con vs. Female Con	0.553	ns
						Treatment	0.1		Male: Con vs. Female FNR	0.065	ns
									Male: FNR vs. Female con	0.999	ns
									Male: FNR vs. Female FNR	0.613	ns
									Female: Con vs. Female FNR	0.675	ns
Fig. 5D	Con		19.66 ± 0.88 (N=6)	20.28 ± 1.57 (N=7)	Two-way ANOVA	Interaction	0.85	Tukey's multiple comparisons test	Male: Con vs. Male FNR	>0.999	ns
Light zone entries	FNR		19.57 ± 2.61 (N=7)	20.85 ± 1.60 (N=7)		Sex	0.61		Male: Con vs. Female Con	0.995	ns
						Treatment	0.89		Male: Con vs. Female FNR	0.969	ns
									Male: FNR vs. Female con	0.992	ns
									Male: FNR vs. Female FNR	0.957	ns
									Female: Con vs. Female FNR	0.996	ns
Fig. 5E	Con		40.76 ± 4.0 (N=6)	47.35 ± 2.79 (N=7)	Two-way ANOVA	Interaction	0.83	Tukey's multiple comparisons test	Male: Con vs. Male FNR	0.96	ns
Time in Light zone	FNR		42.91 ± 3.10 (N=7)	50.75 ± 2.21 (N=7)		Sex	0.02		Male: Con vs. Female Con	0.448	ns
						Treatment	0.36		Male: Con vs. Female FNR	0.131	ns
									Male: FNR vs. Female con	0.718	ns
									Male: FNR vs. Female FNR	0.27	ns
									Female: Con vs. Female FNR	0.85	ns
Fig. 5F	Con		19.77 ± 5.83 (N=9)	18.66 ± 9.23 (N=8)	Two-way ANOVA	Interaction	0.706	Tukey's multiple comparisons test	Male: Con vs. Male FNR	0.971	ns
Total immobility time	FNR		25.12 ± 11.76 (N=9)	17.37 ± 6.76 (N=8)		Sex	0.614		Male: Con vs. Female Con	>.999	ns
						Treatment	0.817		Male: Con vs. Female FNR	0.997	ns
									Male: FNR vs. Female con	0.954	ns
									Male: FNR vs. Female FNR	0.919	ns
									Female: Con vs. Female FNR	>.999	ns
Fig. 5G	Con		4.77 ± 1.19 (N=9)	4 ± 2.01 (N=8)	Two-way ANOVA	Interaction	0.798	Tukey's multiple comparisons test	Male: Con vs. Male FNR	>.999	ns
Immobile events	FNR		5.11 ± 2.24 (N=9)	3.44 ± 1.23 (N=8)		Sex	0.484		Male: Con vs. Female Con	0.989	ns
						Treatment	0.949		Male: Con vs. Female FNR	0.944	ns
									Male: FNR vs. Female con	0.969	ns
									Male: FNR vs. Female FNR	0.899	ns
									Female: Con vs. Female FNR	0.996	ns
Fig. 5H	Con	6hr and 22 hr	77.24 ± 4.17 (N=8)	76.59 ± 4.37 (N=8)	Two-way ANOVA	Interaction	0.303	Tukey's multiple comparisons test	6hrs:Con vs. 6hrs:FNR	>0.999	ns
Pre-test Baseline	FNR	6 hr and 22hr	77.75 ± 4.39 (N=8)	85.72 ± 3.63 (N=8		Session	0.381		6hrs:Con vs. 22hrs:Con	>0.999	ns
						Treatment	0.817		6hrs:FNR vs. 22hrs:FNR	0.53	ns
									22hrs:Con vs. 22hrs:FNR	0.411	ns
Post FNR preference	Con	6hr and 22 hr	78.91 ± 2.52 (N=8)	77.82 ± 1.73 (N=8)	Two-way ANOVA	Interaction	0.936	Tukey's multiple comparisons test	6hrs:Con vs. 6hrs:FNR	0.992	ns
	FNR	6 hr and 22hr	77.35 ± 6.44 (N=8)	75.62 ± 3.52 (N=8)		Session	0.725		6hrs:Con vs. 22hrs:Con	0.997	ns
						Treatment	0.638		6hrs:FNR vs. 22hrs:FNR	0.99	ns
									22hrs:Con vs. 22hrs:FNR	0.98	ns
